# Supplementary material for: Coxsackievirus B3 Exploits the Ubiquitin-Proteasome System to Facilitate Viral Replication
Source: Viruses. 2021 Jul 13;13(7):1360. doi: 10.3390/v13071360 (PMC8310229; doi:10.3390/v13071360)
Supplement: Supplementary file 1 [file viruses-13-01360-s001.zip]

Archive with 1 entries (1 files):
- viruses-1291021-supplementary.pdf
